# Supplementary material for: Reconstruction of Par-dependent polarity in apolar cells reveals a dynamic process of cortical polarization
Source: eLife. 2019 Jun 7;8:e45559. doi: 10.7554/eLife.45559 (PMC6555595; doi:10.7554/eLife.45559)
Supplement: Figure 3—source data 1. [file elife-45559-fig3-data1.xlsx]

## Sheet: Sheet1
Figure3 source data
Par3				Membrane
	exp.1	exp.2			exp.1	exp.2
cell1	0.706862	0.382375		cell1	0.137054	0.0881616
cell2	0.372466	0.365202		cell2	0.110119	0.112514
cell3	0.419399	0.165468		cell3	0.192492	0.161978
cell4	0.643623	0.210165		cell4	0.121067	0.18424
cell5	0.234598	0.164195		cell5	0.154209	0.0961858
cell6	0.181682	0.6825		cell6	0.226717	0.098186
cell7	0.337024	0.382899		cell7	0.264495	0.133478
cell8	0.435505	0.423384		cell8	0.208179	0.15761
cell9	0.493898	0.417277		cell9	0.093054	0.0669407
cell10	0.264714	0.25991		cell10	0.139603	0.197359
cell11	0.169671	0.534281		cell11	0.174325	0.156334
cell12	0.122738	0.213035		cell12	0.314656	0.086951
cell13	0.515116	0.198004		cell13	0.108313	0.300881
cell14	0.688327	0.253758		cell14	0.187353	0.269328
cell15	0.329203	0.674177		cell15	0.180362	0.164095
cell16	0.265465	0.314833		cell16	0.208868	0.0758214
cell17	0.570337	0.141342		cell17	0.0484204	0.103578
cell18	0.326849	0.177513		cell18	0.0795384	0.0772704
cell19	0.120424	0.387638		cell19	0.131294	0.320692
cell20	0.831532	0.512609		cell20	0.0355814	0.10391
cell21	0.103417	0.385397		cell21	0.120168	0.336087
cell22	0.529476	0.270375		cell22	0.316258	0.151679
cell23	0.147967	0.532792		cell23	0.0911233	0.234188
cell24	0.152905	0.514858		cell24	0.221135	0.108992
cell25	0.112006	0.101037		cell25	0.0482613	0.303857
cell26	0.352758	0.27226		cell26	0.0497301	0.165202
cell27	0.200093	0.284885		cell27	0.101963	0.222357
cell28	0.310121	0.344658		cell28	0.339857	0.179147
cell29	0.270214	0.427254		cell29	0.0958036	0.145264
cell30	0.341965	0.277853		cell30	0.24495	0.159676
cell31	0.727823	0.0942443		cell31	0.113684	0.302006
cell32	0.0950119	0.517291		cell32	0.209502	0.112567
cell33	0.245053	0.408757		cell33	0.12803	0.339016
cell34	0.443127	0.396109		cell34	0.126259	0.249878
cell35	0.600723	0.339864		cell35	0.149174	0.205604
cell36	0.15717	0.282841		cell36	0.0965173	0.123889
cell37	0.290327	0.585125		cell37	0.283804	0.105794
cell38	0.131926	0.170558		cell38	0.0950413	0.116561
cell39	0.10978	0.311473		cell39	0.085528	0.323435
cell40	0.270887	0.343085		cell40	0.105691	0.284961
cell41	0.653611	0.431149		cell41	0.0554946	0.181252
cell42	0.232241	0.302574		cell42	0.0494747	0.137667
cell43	0.701809	0.104905		cell43	0.0951781	0.226235
cell44	0.342339	0.192213		cell44	0.201789	0.121257
cell45	0.25362	0.125401		cell45	0.132383	0.259745
cell46	0.168098	0.409373		cell46	0.20701	0.207636
cell47	0.227041	0.582795		cell47	0.281612	0.0758984
cell48	0.188274	0.0896925		cell48	0.32719	0.291851
cell49	0.2933	0.179726		cell49	0.158652	0.121257
cell50	0.232621	0.304357		cell50	0.0391626	0.259745
cell51	0.687782	0.146462		cell51	0.170923	0.234139
cell52	0.720942	0.860629		cell52	0.111371	0.0982991
cell53	0.25058	0.326471		cell53	0.0950315	0.142156
cell54	0.48845	0.171516		cell54	0.177455	0.0930869
cell55	0.106618	0.208522		cell55	0.0743579	0.271552
cell56	0.305187	0.130335		cell56	0.0932668	0.0913182
cell57	0.218233	0.110011		cell57	0.172495	0.165632
cell58	0.373113	0.439595		cell58	0.0592709	0.203841
cell59	0.270916	0.0676427		cell59	0.136488	0.169782
cell60	0.161059	0.841711		cell60	0.290794	0.0715595
cell61	0.197592	0.121852		cell61	0.273164	0.212867
cell62	0.158866	0.186417		cell62	0.124866	0.260363
cell63	0.173852	0.799063		cell63	0.154447	0.349235
cell64	0.175075	0.56747		cell64	0.285549	0.207862
cell65	0.0938746	0.696315		cell65	0.149025	0.124163
cell66	0.553136	0.166638		cell66	0.183018	0.128272
cell67	0.0997384	0.215678		cell67	0.202237	0.343746
cell68	0.182374	0.38723		cell68	0.0852327	0.334006
cell69	0.255809	0.339169		cell69	0.177477	0.137513
cell70	0.224491	0.25545		cell70	0.14875	0.296029
cell71	0.230753	0.154678		cell71	0.322144	0.225154
cell72	0.259229	0.39085		cell72	0.24566	0.25753
cell73	0.650487	0.218253		cell73	0.0499362	0.13441
cell74	0.322337	0.178757		cell74	0.00986983	0.290768
cell75	0.435465	0.444646		cell75	0.24464	0.0957206
cell76	0.576788	0.0695642		cell76	0.129012	0.17042
cell77	0.120998	0.370747		cell77	0.260818	0.344384
cell78	0.372328	0.487338		cell78	0.132551	0.168332
cell79	0.589659	0.542629		cell79	0.0564693	0.266175
cell80	0.15801	0.751449		cell80	0.0479057	0.0953382
cell81	0.318316	0.447872		cell81	0.241061	0.166971
cell82	0.696149	0.154789		cell82	0.0872213	0.16904
cell83	0.392917	0.264264		cell83	0.101774	0.313645
cell84	0.254984	0.411278		cell84	0.0937385	0.0631691
cell85	0.122624	0.16138		cell85	0.143379	0.188301
cell86	0.15516	0.146322		cell86	0.056408	0.211295
cell87	0.212634	0.469142		cell87	0.209267	0.119555
cell88	0.260001	0.191607		cell88	0.0652917	0.256486
cell89	0.198874	0.267131		cell89	0.0621899	0.144145
cell90	0.149208	0.190497		cell90	0.0945898	0.255026
cell91	0.366393	0.539912		cell91	0.170851	0.116025
cell92	0.218637	0.800946		cell92	0.0437403	0.343979
cell93	0.315077	0.34487		cell93	0.228683	0.143792
cell94	0.420499	0.873268		cell94	0.102417	0.199888
cell95	0.393016	0.325351		cell95	0.114955	0.208252
cell96	0.330931	0.0967573		cell96	0.10067	0.137785
cell97	0.328834	0.13375		cell97	0.0210449	0.0991428
cell98	0.162467	0.456832		cell98	0.103926	0.237353
cell99	0.534574	0.134944		cell99	0.105442	0.203765
cell100	0.397572	0.140492		cell100	0.0819681	0.264419
cell101	0.190501	0.200727		cell101	0.226011	0.192896
cell102	0.401354	0.256868		cell102	0.0437698	0.123133
cell103	0.33243	0.268284		cell103	0.164039	0.162071
cell104	0.206404	0.41568		cell104	0.0942024	0.228425
cell105	0.451884	0.360636		cell105	0.038249	0.170721
cell106	0.223651	0.205002		cell106	0.0261562	0.154105
cell107	0.262339	0.391484		cell107	0.0796482	0.161675
cell108	0.293679			cell108	0.159723	0.114033
cell109	0.229208			cell109	0.0764397	0.169886
cell110	0.292697			cell110	0.0439479	0.274646
cell111	0.853215			cell111	0.0381758	0.273022
cell112	0.231883			cell112	0.0923727	0.222655
cell113	0.329155			cell113	0.200845	0.335337
cell114	0.187783			cell114	0.0819215	0.115742
cell115	0.56704			cell115	0.256687	0.168351
cell116	0.616036			cell116	0.0639973	0.253115
cell117	0.424772			cell117	0.114684	0.0751169
cell118	0.499229			cell118	0.0589026	0.230427
cell119	0.730135			cell119	0.208984	0.17982
cell120	0.229193			cell120	0.254731	0.178946
cell121	0.382792			cell121	0.342692	0.0908709
cell122	0.387711			cell122	0.112979	0.225901
cell123	0.443418			cell123	0.160351	0.229116
cell124	0.260643			cell124	0.0690356	0.0604108
cell125	0.264225			cell125		0.260606
cell126	0.222131			cell126		0.0959562
cell127	0.486884			cell127		0.0878791
cell128	0.245056			cell128		0.24477
cell129	0.311369			cell129		0.269862
cell130	0.364496			cell130		0.178361
cell131	0.176261			cell131		0.304496
cell132	0.354208			cell132		0.182353
cell133	0.287517			cell133		0.273433
cell134	0.278465			cell134		0.289993
cell135	0.272634			cell135		0.1796
cell136	0.230443			cell136		0.111718
cell137	0.349224			cell137		0.244249
cell138	0.241667			cell138		0.239235
cell139	0.541303			cell139		0.0872694
cell140	0.395886			cell140		0.0885534
cell141	0.532069			cell141		0.0732729
cell142	0.374266			cell142		0.227858
cell143	0.520174			cell143		0.187582
cell144	0.473882			cell144		0.154599
cell145	0.564484			cell145		0.244768
cell146	0.172372			cell146		0.11923
cell147	0.0815629			cell147		0.162602
cell148	0.0815629			cell148		0.30164
				cell149		0.133052
				cell150		0.324217
				cell151		0.226098
N	148	107			124	151
AVERAGE	0.333831	0.334025			0.141835	0.188858
STDEV	0.175323	0.189821			0.0802841	0.0777637
