# Supplementary material for: Reconstruction of Par-dependent polarity in apolar cells reveals a dynamic process of cortical polarization
Source: eLife. 2019 Jun 7;8:e45559. doi: 10.7554/eLife.45559 (PMC6555595; doi:10.7554/eLife.45559)
Supplement: Figure 6—source data 1. [file elife-45559-fig6-data1.xlsx]

## Sheet: 6A
polarized at 8h	exp.1						exp.2
	cell1	cell2	cell3	cell4	cell5	cell6	cell7	cell8	cell9	cell10	cell11	cell12	cell13		AVERAGE	STDEV	p-value
0.5	0.127235	0.0681541	0.165309	0.0902892	0.0942852	0.0857825	0.25784	0.446827	0.161886	0.188149	0.33784	0.218355	0.105387		0.180565	0.111572	0.30056
1	0.305306	0.0559286	0.240982	0.162899	0.195589	0.142888	0.218421	0.190828	0.0935923	0.114517	0.187618	0.311971	0.131449		0.180922	0.0763189	0.957931
1.5	0.322575	0.0299665	0.199054	0.177671	0.0648409	0.314451	0.130582	0.429006	0.337197	0.1776	0.1599	0.0318261	0.186969		0.197049	0.123267	0.0751319
2	0.364583	0.115719	0.0960406	0.121611	0.542238	0.0981876	0.144775	0.276999	0.196033	0.187416	0.279995	0.128426	0.362899		0.224225	0.134851	0.814522
2.5	0.385668	0.125963	0.0932385	0.122825	0.61876	0.234921	0.338939	0.103397	0.71311	0.544905	0.567528	0.224852	0.24565		0.332289	0.215066	0.0313833
3	0.374648	0.0425411	0.230405	0.126708	0.372541	0.136033	0.222757	0.117457	0.641651	0.38389	0.680872	0.405313	0.364965		0.315368	0.195626	0.22212
3.5	0.334169	0.156296	0.19202	0.104151	0.359426	0.392839	0.144784	0.146554	0.56723	0.287753	0.660659	0.385109	0.502094		0.325622	0.17626	0.139209
4	0.243078	0.159399	0.220955	0.323436	0.221837	0.203707	0.126135	0.354484	0.776614	0.645616	0.686155	0.386744	0.524004		0.374782	0.215854	0.313466
4.5	0.308121	0.534615	0.160694	0.29846	0.467652	0.362714	0.525558	0.368505	0.66473	0.488884	0.766386	0.174749	0.345195		0.420482	0.177335	0.130988
5	0.425623	0.457267	0.218748	0.348734	0.334566	0.660347	0.324979	0.0938977	0.760951	0.488463	0.447847	0.314847	0.406086		0.406335	0.172717	0.0184461
5.5	0.668194	0.338002	0.143632	0.393796	0.353192	0.399165	0.311201	0.359314	0.725991	0.546153	0.231575	0.255255	0.447252		0.397902	0.166431	0.0758406
6	0.589164	0.255432	0.327652	0.403243	0.401562	0.287336	0.406979	0.196983	0.539661	0.530729	0.456347	0.105405	0.382273		0.375597	0.139946	5.55082e-05
6.5	0.549314	0.323554	0.191626	0.455933	0.111916	0.456431	0.378265	0.0906232	0.713458	0.28609	0.474652	0.379464	0.32077		0.364007	0.174096	0.0419165
7	0.546702	0.486971	0.217973	0.514325	0.331987	0.311743	0.524141	0.410446	0.593704	0.136349	0.62079	0.371011	0.404992		0.420857	0.14555	0.000548342
7.5	0.319841	0.561518	0.435629	0.64591	0.530271	0.416077	0.283646	0.545593	0.394703	0.46461	0.57465	0.274438	0.437903		0.452676	0.116209	1.08476e-06
8	0.513654	0.352299	0.816258	0.661421	0.150974	0.562929	0.443339	0.303371	0.579995	0.322552	0.268442	0.357549	0.402295		0.44116	0.180755	0.000550213
8.5	0.426775	0.372393	0.601669	0.579686	0.386342	0.429185	0.373911	0.303169	0.539848	0.506448	0.299555	0.415159	0.343032		0.429013	0.0995999	4.25193e-07
time after transfection (h)
non-polarized at 8h	exp.1					exp.2
	cell1	cell2	cell3	cell4	cell5	cell6	cell7	cell8	cell9	cell10					AVERAGE	STDEV
0.5	0.175282	0.102887	0.0465034	0.385941	0.103984	0.15514	0.0862508	0.10768	0.0854154	0.0978724					0.134695	0.0953259
1	0.155809	0.184533	0.132364	0.223226	0.0624918	0.153167	0.202216	0.346878	0.182185	0.149568					0.179244	0.0734381
1.5	0.110401	0.0487846	0.0516715	0.310542	0.0935729	0.122761	0.0470438	0.160684	0.136875	0.0979982					0.118033	0.0778553
2	0.187117	0.602327	0.131631	0.238297	0.170319	0.133418	0.170375	0.153339	0.168283	0.148665					0.210377	0.14107
2.5	0.329059	0.216816	0.121392	0.171925	0.283724	0.289549	0.0742039	0.124558	0.0853638	0.0494606					0.174605	0.0998921
3	0.378879	0.140041	0.170552	0.430013	0.114029	0.255411	0.188031	0.330905	0.0941447	0.229246					0.233125	0.114598
3.5	0.0761687	0.111266	0.222647	0.31245	0.14822	0.462742	0.253093	0.206592	0.21966	0.313518					0.232636	0.112331
4	0.375908	0.124316	0.298574	0.383179	0.364352	0.359692	0.388924	0.26905	0.134465	0.347357					0.304582	0.0997508
4.5	0.375633	0.268182	0.296601	0.407791	0.115179	0.523099	0.374758	0.150332	0.131692	0.496563					0.313983	0.147307
5	0.0874819	0.22617	0.16122	0.339921	0.0546503	0.333209	0.357828	0.112242	0.193852	0.507361					0.237393	0.143927
5.5	0.236789	0.560902	0.376153	0.36111	0.147749	0.383568	0.254302	0.248603	0.0537167	0.114744					0.273764	0.15077
6	0.200698	0.196298	0.0749973	0.101956	0.0501513	0.178819	0.274847	0.167546	0.0982039	0.0826587					0.142618	0.0715038
6.5	0.223922	0.48316	0.269476	0.210142	0.0933462	0.126301	0.277348	0.331028	0.118558	0.190088					0.232337	0.116387
7	0.293411	0.2378	0.0475989	0.062298	0.104352	0.308236	0.206461	0.312926	0.170044	0.324916					0.206804	0.106478
7.5	0.142749	0.147374	0.151026	0.11661	0.0786531	0.103728	0.143986	0.127868	0.267101	0.371053					0.165015	0.0877215
8	0.148238	0.208607	0.131923	0.296667	0.297844	0.118738	0.231765	0.208419	0.0966462	0.306265					0.204511	0.0787117
8.5	0.156018	0.16832	0.153427	0.14253	0.177972	0.292757	0.111973	0.134583	0.204431	0.282811					0.182482	0.0608601
time after transfection (h)

## Sheet: 6B
polarized at 8h	exp.1						exp.2
	cell1	cell2	cell3	cell4	cell5	cell6	cell7	cell8	cell9	cell10	cell11	cell12	cell13		AVERGE	STDEV	P VALUE
0.5	109.345	76.909	101.444	127.683	96.489	85.996	74.884	47.992	35.808	93.892	55.999	66.601	64.86		79.8386	25.9697	0.984015
1	107.275	75.629	97.069	124.916	91.925	88.493	76.817	47.703	37.858	95.42	55.718	67.071	64.702		79.2766	24.727	0.960415
1.5	129.194	80.011	101.963	131.875	94.376	86.671	77.438	48.609	38.23	98.84	55.522	65.69	66.836		82.7119	28.6034	0.929915
2	146.531	80.527	100.867	136.391	96.023	87.102	80.467	48.92	41.811	111.176	65.398	66.16	66.97		86.7956	31.2516	0.952942
2.5	164.904	77.124	98.12	134.757	102.846	84.817	95.895	51.443	58.35	155.493	123.558	73.598	73.518		99.571	35.7373	0.694338
3	183.404	81.655	104.756	143.497	185.825	95.056	153.654	60.075	128.343	253.821	263.346	105.486	90.693		142.278	63.9642	0.439758
3.5	212.352	82.051	106.723	147.632	309.804	109.392	274.684	79.033	291.706	387.156	468.692	152.318	134.358		211.992	124.61	0.339491
4	265.767	89.39	120.825	161.147	511.71	141.196	439.601	100.501	428.978	585.099	868.873	227.628	243.384		321.854	232.739	0.341717
4.5	381.637	100.826	128.438	170.8	777.679	227.587	529.338	113.738	659.246	829.763	1132.19	312.047	300.728		435.693	326.113	0.425027
5	492.378	128.973	139.775	219.189	1321.24	340.614	692.235	167.474	699.509	1008.88	1456.4	369.252	357.968		568.761	445.624	0.487684
5.5	663.979	191.419	156.112	226.392	1768.12	488.616	767.524	164.639	802.86	1213.61	1593.51	477.331	367.67		683.214	538.973	0.612857
6	788.503	274.664	163.296	366.454	2500.5	649.324	881.548	195.836	923.303	1374.23	1732.81	465.685	538.218		834.951	679.155	0.577527
6.5	1014.24	390.323	196.872	386.876	3056.78	847.102	975.937	230.281	942.308	1385	1733.67	530.09	528.317		939.831	781.328	0.615343
7	1311.3	533.7	216.929	489.36	3705.61	1070.82	924.057	195.208	1072.79	1560.41	1899.67	554.366	411.899		1072.78	947.428	0.591349
7.5	1479.23	696.015	206.072	739.209	4352.91	1262.38	971.876	182.162	1060.26	1236.14	1895.01	529.116	501.216		1162.43	1079.69	0.624125
8	1750.63	915.499	246.441	870.364	5062.18	1458.35	876.669	207.992	1133.86	1387.36	1768.3	537.619	493.922		1285.32	1247.63	0.584104
8.5	2048.39	1085.62	261.887	911.589	5460.61	1442.23	1112.58	187.114	1148.33	1305.97	1762.9	505.925	482.793		1362.76	1351.65	0.663188
time after transfection (h)
non-polarized at 8h	exp.1						exp.2
	cell1	cell2	cell3	cell4	cell5		cell6	cell7	cell8	cell9	cell10
0.5	107.591	59.363	106.767	55.091	73.753		62.483	62.825	89.561	90.026	88.928				79.6388	19.5371
1	116.625	58.595	97.648	56.235	72.234		60.975	63.576	92.608	92.352	86.767				79.7615	20.3431
1.5	139.183	63.167	96.747	56.552	75.075		61.616	64.628	96.97	93.366	89.974				83.7278	25.0376
2	166.884	67.963	99.835	62.458	75.566		60.932	62.309	98.257	94.248	87.415				87.5867	31.8099
2.5	182.6	89.69	98.097	61.13	72.665		64.931	67.616	113.935	94.704	90.59				93.5958	35.5433
3	239.125	185.566	103.762	88.432	79.264		78.837	77.799	167.683	95.894	105.843				122.221	55.6682
3.5	298.952	338.627	107.529	126.014	83.985		108.837	104.736	246.488	96.678	146.927				165.877	93.0286
4	407.353	576.574	116.839	197.773	94.892		168.179	163.161	338.539	99.922	222.449				238.568	156.34
4.5	562.837	835.796	138.601	296.265	107.949		272.231	246.396	471.355	111.928	325.524				336.888	229.62
5	767.404	1156.14	182.35	386.163	118.41		366.614	307.799	550.313	133.151	538.938				450.729	321.556
5.5	1055.97	1444.5	244.399	478.819	142.897		492.197	476.376	603.306	168.022	674.447				578.093	406.261
6	1473.3	1623.81	313.764	538.366	172.126		611.93	544.547	643.241	202.238	782.383				690.57	493.758
6.5	1796.61	1792.25	412.411	570.011	201.828		670.615	617.058	727.442	227.862	883.179				789.926	570.325
7	2258.27	1864.74	504.097	651.803	218.747		774.111	600.655	685.546	261.822	983.325				880.312	668.318
7.5	2700.64	2004.56	602.475	602.406	235.691		726.512	667.787	686.42	285.66	1092.39				960.454	787.984
8	3251.33	1890.8	689.944	623.47	243.942		721.063	697.186	703.022	279.505	1143.76				1024.4	910.62
8.5	3935.3	2029.35	767.952	558.792	284.739		727.581	701.028	626.71	339.179	1326.46				1129.71	1111.24
time after transfection (h)

## Sheet: 6C
polarized at 8h	exp.1							exp.2
	cell1	cell2	cell3	cell4	cell5	cell6		cell7	cell8	cell9	cell10	cell11	cell12	cell13		AVERGE	STDEV	P VALUE
0.5	-2.07	-1.28	-4.375	-2.767	-4.564	2.497		1.933	-0.289	2.05	1.528	-0.281	0.47	-0.158		-0.562	2.35162	0.64674
1	21.919	4.382	4.894	6.959	2.451	-1.822		0.621	0.906	0.372	3.42	-0.196	-1.381	2.134		3.43531	6.10651	0.845583
1.5	17.337	0.516	-1.096	4.516	1.647	0.431		3.029	0.311	3.581	12.336	9.876	0.47	0.134		4.08369	5.63163	0.941341
2	18.373	-3.403	-2.747	-1.634	6.823	-2.285		15.428	2.523	16.539	44.317	58.16	7.438	6.548		12.7754	18.824	0.305391
2.5	18.5	4.531	6.636	8.74	82.979	10.239		57.759	8.632	69.993	98.328	139.788	31.888	17.175		42.7068	43.3914	0.393617
3	28.948	0.396	1.967	4.135	123.979	14.336		121.03	18.958	163.363	133.335	205.346	46.832	43.665		69.7146	70.1154	0.320702
3.5	53.415	7.339	14.102	13.515	201.906	31.804		164.917	21.468	137.272	197.943	400.181	75.31	109.026		109.861	112.379	0.367777
4	115.87	11.436	7.613	9.653	265.969	86.391		89.737	13.237	230.268	244.664	263.314	84.419	57.344		113.84	101.775	0.690591
4.5	110.741	28.147	11.337	48.389	543.562	113.027		162.897	53.736	40.263	179.122	324.211	57.205	57.24		133.067	149.544	0.729842
5	171.601	62.446	16.337	7.203	446.879	148.002		75.289	-2.835	103.351	204.727	137.113	108.079	9.702		114.453	120.354	0.784388
5.5	124.524	83.245	7.184	140.062	732.377	160.708		114.024	31.197	120.443	160.618	139.296	-11.646	170.548		151.737	184.368	0.563223
6	225.734	115.659	33.576	20.422	556.286	197.778		94.389	34.445	19.005	10.768	0.866	64.405	-9.901		104.879	154.454	0.920924
6.5	297.059	143.377	20.057	102.484	648.822	223.714		-51.88	-35.073	130.479	175.416	166	24.276	-116.418		132.947	194.586	0.565412
7	167.938	162.315	-10.857	249.849	647.301	191.559		47.819	-13.046	-12.532	-324.272	-4.664	-25.25	89.317		89.6521	220.738	0.906974
7.5	271.4	219.484	40.369	131.155	709.277	195.973		-95.207	25.83	73.605	151.215	-126.707	8.503	-7.294		122.893	212.133	0.487928
8	297.758	170.118	15.446	41.225	398.424	-16.116		235.907	-20.878	14.466	-81.383	-5.398	-31.694	-11.129		77.442	148.507	0.71948
8.5
time after transfection (h)
non-polarized at 8h	exp.1							exp.2
	cell1	cell2	cell3	cell4	cell5			cell6	cell7	cell8	cell9	cell10				AVERGE	STDEV
0.5	9.034	-0.768	-9.119	1.144	-1.519			-1.508	0.751	3.047	2.326	-2.161				0.1227	4.60709
1	22.558	4.572	-0.901	0.317	2.841			0.641	1.052	4.362	1.014	3.207				3.9663	6.77653
1.5	27.701	4.796	3.088	5.906	0.491			-0.684	-2.319	1.287	0.882	-2.559				3.8589	8.82498
2	15.716	21.727	-1.738	-1.328	-2.901			3.999	5.307	15.678	0.456	3.175				6.0091	8.63717
2.5	56.525	95.876	5.665	27.302	6.599			13.906	10.183	53.748	1.19	15.253				28.6247	30.6133
3	59.827	153.061	3.767	37.582	4.721			30	26.937	78.805	0.784	41.084				43.6568	45.8512
3.5	108.401	237.947	9.31	71.759	10.907			59.342	58.425	92.051	3.244	75.522				72.6908	68.3191
4	155.484	259.222	21.762	98.492	13.057			104.052	83.235	132.816	12.006	103.075				98.3201	75.433
4.5	204.567	320.348	43.749	89.898	10.461			94.383	61.403	78.958	21.223	213.414				113.84	99.9378
5	288.567	288.356	62.049	92.656	24.487			125.583	168.577	52.993	34.871	135.509				127.365	96.5017
5.5	417.325	179.308	69.365	59.547	29.229			119.733	68.171	39.935	34.216	107.936				112.477	116.625
6	323.31	168.443	98.647	31.645	29.702			58.685	72.511	84.201	25.624	100.796				99.3564	89.696
6.5	461.66	72.492	91.686	81.792	16.919			103.496	-16.403	-41.896	33.96	100.146				90.3852	139.838
7	442.377	139.812	98.378	-49.397	16.944			-47.599	67.132	0.874	23.838	109.063				80.1422	142.462
7.5	550.685	-113.752	87.469	21.064	8.251			-5.449	29.399	16.602	-6.155	51.369				63.9483	178.671
8	683.972	138.551	78.008	-64.678	40.797			6.518	3.842	-76.312	59.674	182.704				105.308	218.803
8.5
time after transfection (h)

## Sheet: 6D
polarized at 8h	exp.1							exp.2
	cell1	cell2	cell3	cell4	cell5	cell6		cell7	cell8	cell9	cell10	cell11	cell12	cell13		AVERGE	STDEV	P VALUE
0.5	0.0418698	0.0211503	0.0350896	0.0200562	0.0290022	0.0137046		0.0166583	0.0175157	0.00645414	0.0231824	0.0353266	0.0459435	0.00962521		0.0242753	0.0123049	0.962694
1	0.043333	0.0208432	0.0357236	0.0181899	0.0303769	0.0132248		0.0140921	0.0164154	0.00625743	0.0223394	0.0334709	0.043927	0.00765126		0.0235265	0.012702	0.938665
1.5	0.0523995	0.0210149	0.0299554	0.0178905	0.0259793	0.0132677		0.0132788	0.0146954	0.00647096	0.0185429	0.0312652	0.0394562	0.0077206		0.0224567	0.0131391	0.819415
2	0.0600304	0.0203234	0.0279697	0.0147389	0.0294082	0.0118181		0.013637	0.0152969	0.00688769	0.0191017	0.0355637	0.0359256	0.00776126		0.0229587	0.0147659	0.920994
2.5	0.0724814	0.0179241	0.0310521	0.0155215	0.0357127	0.0130071		0.0152857	0.0155915	0.0106262	0.0282946	0.0630302	0.0356457	0.00780354		0.0278443	0.0200834	0.761923
3	0.0839938	0.01712	0.0258922	0.0148975	0.0398811	0.0114269		0.0229697	0.0183156	0.0203985	0.043457	0.132382	0.0452056	0.010021		0.0373816	0.034919	0.523884
3.5	0.0948823	0.0186073	0.0264978	0.0145771	0.0629621	0.0131019		0.0379589	0.0229999	0.0423999	0.0689502	0.238805	0.0649675	0.0146881		0.0554921	0.0607957	0.402447
4	0.119189	0.019153	0.0260189	0.0150458	0.100004	0.0190241		0.0618157	0.0298123	0.0702981	0.10536	0.423964	0.0923324	0.0261118		0.0852407	0.108431	0.377229
4.5	0.163653	0.0227664	0.029455	0.0174808	0.149439	0.0285442		0.083893	0.0351079	0.105172	0.145456	0.564588	0.122473	0.0359835		0.115693	0.145247	0.399908
5	0.212368	0.0311181	0.0334874	0.0197344	0.240278	0.0448554		0.112612	0.0466807	0.130854	0.178718	0.710283	0.149068	0.0468562		0.150532	0.183845	0.429208
5.5	0.279242	0.0456324	0.0374967	0.0241856	0.3293	0.0618637		0.129325	0.0478056	0.151642	0.222451	0.769563	0.176417	0.050028		0.178842	0.203277	0.481348
6	0.333145	0.0672262	0.0398202	0.0351185	0.457248	0.0827929		0.147266	0.0583959	0.17498	0.259082	0.827519	0.176175	0.065144		0.209532	0.224799	0.501268
6.5	0.416232	0.0961876	0.0473625	0.043678	0.566685	0.105037		0.161373	0.0677512	0.188459	0.277095	0.833908	0.19001	0.0678841		0.235513	0.237487	0.523612
7	0.511333	0.13607	0.0526819	0.0578533	0.703951	0.132839		0.162587	0.062219	0.20618	0.315305	0.893347	0.194911	0.0628413		0.268625	0.269794	0.532382
7.5	0.576998	0.183412	0.0560668	0.0763606	0.839288	0.160048		0.166726	0.0609074	0.211696	0.314187	0.889182	0.183056	0.0675155		0.291188	0.289689	0.551354
8	0.670273	0.235596	0.0648584	0.0941399	0.975446	0.18597		0.165449	0.0677652	0.216056	0.339091	0.828816	0.176647	0.0693091		0.314571	0.30742	0.553574
8.5	0.765925	0.293493	0.0713712	0.10639	1.06971	0.204557		0.180583	0.064641	0.21777	0.350815	0.824082	0.162787	0.0657547
time after transfection (h)
non-polarized at 8h	exp.1							exp.2
	cell1	cell2	cell3	cell4	cell5			cell6	cell7	cell8	cell9	cell10				AVERGE	STDEV
0.5	0.0404619	0.0142435	0.0417669	0.0307052	0.0288927			0.00968733	0.0097327	0.00486429	0.047275	0.0178429				0.0245473	0.0152824
1	0.0408371	0.0136648	0.0393717	0.0310092	0.0321171			0.00802465	0.00828466	0.00440835	0.0459555	0.0161729				0.0239846	0.0155311
1.5	0.0486695	0.0163196	0.0404975	0.0311435	0.0277607			0.00832617	0.00888418	0.00445933	0.0459562	0.00709804				0.0239115	0.0170899
2	0.0525209	0.0171937	0.0361191	0.0328083	0.0272455			0.00770596	0.00825931	0.00455263	0.0436723	0.00621932				0.0236297	0.017282
2.5	0.0580812	0.0214526	0.0347183	0.0330951	0.0310437			0.00847283	0.00889618	0.00531164	0.0461172	0.00628015				0.0253469	0.0183143
3	0.0670834	0.0378797	0.0333964	0.0433274	0.0306999			0.00977223	0.0114024	0.00661184	0.0457117	0.00741662				0.0293302	0.0202247
3.5	0.0798245	0.0697832	0.0349316	0.0623971	0.0342351			0.0146654	0.0157785	0.01017	0.0460887	0.0110717				0.0378946	0.0257801
4	0.105108	0.121428	0.0375429	0.0968392	0.0377423			0.0235517	0.0237244	0.0141337	0.0484659	0.0174628				0.0525999	0.039872
4.5	0.144744	0.183092	0.0447427	0.143779	0.0443914			0.0379903	0.0374972	0.0193317	0.0525313	0.0278885				0.0735988	0.0593586
5	0.202299	0.260726	0.0586962	0.192033	0.0508183			0.0552097	0.0516951	0.0241013	0.0623585	0.0403589				0.0998296	0.0843055
5.5	0.276073	0.320752	0.0802821	0.239378	0.0592513			0.0733984	0.0728773	0.0260506	0.0791298	0.0520038				0.12792	0.107012
6	0.363099	0.365751	0.106577	0.276969	0.0706706			0.0904888	0.0881264	0.0275937	0.0958992	0.0643659				0.154954	0.128507
6.5	0.447199	0.406717	0.140751	0.298746	0.0813067			0.105592	0.10027	0.0305278	0.110766	0.0764326				0.179831	0.148298
7	0.554571	0.43074	0.172562	0.340072	0.0912584			0.120029	0.108322	0.0300484	0.128299	0.0865618				0.206246	0.173993
7.5	0.657646	0.45895	0.208618	0.324068	0.0994016			0.124929	0.120166	0.0314064	0.141797	0.0976476				0.226463	0.197027
8	0.777044	0.458385	0.239088	0.341966	0.104115			0.127116	0.119274	0.0324194	0.142472	0.105501				0.244738	0.226754
8.5	0.893845	0.475017	0.266207	0.316181	0.115146			0.129136	0.123754	0.0298157	0.165197	0.112704
time after transfection (h)

## Sheet: 6E
exp. 1	pMT-Par3	UAS-Par3	uas(mean)/pMT(mean)		exp.2	pMT-Par3	UAS-Par3	uas(mean)/pMT(mean)
	2751.98	22908.3	17.6207			2994.68	110832	14.1717
	2749.47	124188				2995.7	5608.43
	3643.25	12205.2				3200.79	15068.7
	6479.03	9055				3162.7	9925.54
	2967.62	49135.3				3189.67	86612.7
	2887.88	33019.8				3074.4	135327
	2943.08	16054.8				3102.9	9132.9
	4393.83	20740.6				2946.4	16905.8
	3615.07	87721.1				3437.41	137396
	3680.87	189452				3750.98	6890.46
	2872.26	255554				3971.11	5589.09
	4432.36	13400.7				2835.99	5851.44
	3779.05	17840.7				2859.51	4800.46
	9169.77	14154.3				2970.32	28598.9
	3302.9	31029				3026.24	43284.1
	5491.27	109196				3156.3	8663.33
	3211.81	46057.9				3152.82	10877.8
	5189.88	74578.2				5863.41	6729.11
	3487.45	15621.9				3542.58	4354.67
	2982.01	9698.89				2960.05	38947.6
	3239.98	127735				3363.59	47775.9
	3002.14	130526				3742.32	16220.2
	3309.46	12339.7				3173.76	9534.59
	2853	11443.3				2977.63	3922.17
	3172.9	14694.2				3034.3	10489.3
	2945.65	8767.87				3397.59	10070.3
	3026.11	166868				2996.64	35060.1
	3218.33	70780.9				5270.08	47645.6
	3571.26	9634.66				3050.73	8977.46
	3404.08	276145				3773.2	16001.3
	3048.58	90928.2				3329.44	35655.8
	2892.35	16966.1				3075.82	92118.7
	4049.91	11556.9				2806.48	129118
	2958.76	202133				2869.76	26819
	6732.78	159932				2783.28	8181.6
	4587.04	233899				2909.45	318483
	2761.97	37814.3				2853.3	6086.86
	3219.75	133646				2889.82	46960.6
	2870	31047.5				2694.89	4951.17
	4093.05	41576				2920.94	4749.04
	2909.52	25464.9				4263.11	124156
	3534.25	12171.8				2960.86	19249
	2960.53	17745.2				4090.49	95626.9
	2894.38	20015.4				2997.12	35808.1
	3678.4	17490.9				3245.74	6744.26
	4594.76	114909				3022.78	7177.52
	3531.23	91053.8				3019.28	4878.88
	4109.19	21694				3003.59	28911.6
	2834.7	12020.3				3269.25	43967
	2832.67	5101.48				3327.07	123597
	3223.36	5418.07				3109.15	14060.2
	3129.4	6555.04				3039.26	11237.8
	2920.5	93021.1				2848.08	168922
	3701.82	270389				3140.55	52711.5
	3441.51	154613				3781.16	14688.3
	2920.13	6776.91				7057.02	16148.6
	2894.02	51517.5				3266.34	172181
	3106.65	7214.95				3039.53	208774
	4265.77	8730.84				3257.93	173359
	3243.54	23301.1				3013.15	414533
	2887.66	14350.8				3212.5	178074
	3080.59	12934.3				3242.33	5354.07
	7460.59	9321				2989.56	3756.39
	7301.62	7604.22				2959.32	3310.03
	2986.4	4415.25				3010.56	4491.98
	3022.17	15502.2				3137.33	5856.45
	3248.12	175826				3345.71	51597.5
	4034.92	84020.7				2949.33	7384.57
	3779.16	338588				11079.2	65719.4
	2779.86	6238.32				2895.86	10101.6
	2752.31	103215				3015.4	3976.33
	2910.6	49374				2959.05	30195.3
	3056.53	89979.2				2926.51	13615.8
	2904.65	9266.4				3557.63	5696.78
	2910.67	10816.5				3095.55	5612.58
	2882.13	7929.13				2918.64	7122.1
	2918.35	21856.2				4426.52	21407.2
	2851.93	9350.57				3686.87	13315.6
	2882.3	32242.3				3110.97	57993.7
	3311.58	5801.55				3079.47	82011.6
	2943.03	13467.9				3439.49	188191
	3441.72	15230.3				3412.72	9018.39
	3062.98	98611.6				3208.62	9667.41
	2796.83	16788.7				3011.65	81598.8
	2841.02	9383.7				3187.25	10564.5
	2826.18	12853.1				2999.07	12731.2
	2897.55	13233.3					33170.9
	3445.16	89070.6					32711.5
	6595.35	68072.8					81644.6
	3407.1	121080					47803.3
	2868.14	47385.7					26504.8
	2760.88	67440.3					3680.2
	2751.68	125424					2559
	2758.38	15801.6					3211.78
	2939.64	92924					8730.6
	5105.49	40258					3528.46
	5214.16	19738					51440.2
	2861.45	26113.3					269503
	3073.64	263442					28030
	2896.45	9982.87					178863
	3087.02	9870.7					5633.28
	2933.01	8783.22					50707
	3051.93	7266.2					25933.2
	2805.59	105581					8960.14
	3376.41	60193.5					81610.3
	3169.42	75280.3					35756.4
	2896.01	9755.49					75206.4
	5211.58	10411.1					26578.6
	3536.59	18741.5					15112.1
	3189.66	62929.1					2730.63
	3710.86	60402.1					4380.12
	2910.89	188474
	2877.93	9669.21
	2865.09	29186.3
	3381.85	24112.9
	3400.67	279365
	2889.57	20535.6
	2888.28	87421.6
	4835.38	11792.2
	4608.34	65948.4
	3025.61	17276.7
	3338.1	42503
	2978.28	109153
	2899.34	152868
	2867.73	97659.5
	2929.75	26316.8
	4162.21	11187.6
	2775.6	60348.5
	2737.42	71178.3
	2935.72
	2840.48
	3415.41
	2901.43
	2920.16
	3916.58
	3264.56
	3289.65
	2816.59
	3027.37
	3046.36
	3068.33
	4118.83
	4660.58
	3195.73
	2895.59
	2891.93
	3586.16
	2934.73
	2978.75
	2944.04
	4235.94
	4415.07
	4810.34
	2844.99
	2851.37
	2862.12
	2764.42
	2738.96
	2837.56
	2952.18
	3119.46
	4020.85
	3022.3
	4163.79
N	164	129				86	111
AVERAGE	3437.75	60576.7			AVERAGE	3368.79	47741.5
STDEV	977.434	70525.2			STDEV	1056.2	69406.7
