# Supplementary material for: Reconstruction of Par-dependent polarity in apolar cells reveals a dynamic process of cortical polarization
Source: eLife. 2019 Jun 7;8:e45559. doi: 10.7554/eLife.45559 (PMC6555595; doi:10.7554/eLife.45559)
Supplement: Figure 7—source data 1. [file elife-45559-fig7-data1.xlsx]

## Sheet: 7A
Par3				Membrane-GFP
	exp.1	exp.2			exp.1	exp.2
cell1	0.199581	0.290192		cell1	0.139771	0.285468
cell2	0.603738	0.305139		cell2	0.277188	0.136473
cell3	0.13117	0.182302		cell3	0.157326	0.132582
cell4	0.197263	0.139044		cell4	0.238486	0.157866
cell5	0.168231	0.361758		cell5	0.208098	0.164711
cell6	0.403777	0.389638		cell6	0.0920167	0.237938
cell7	0.32366	0.185679		cell7	0.0769785	0.242546
cell8	0.185134	0.166127		cell8	0.198448	0.204116
cell9	0.388059	0.363596		cell9	0.0909222	0.151813
cell10	0.701004	0.230996		cell10	0.173428	0.285468
cell11	0.27288	0.416389		cell11	0.118205	0.0943985
cell12	0.307531	0.152516		cell12	0.148023	0.1253
cell13	0.161257	0.814521		cell13	0.0995022	0.196739
cell14	0.141856	0.378817		cell14	0.111467	0.156272
cell15	0.245991	0.491863		cell15	0.26438	0.140447
cell16	0.722333	0.411627		cell16	0.170082	0.0568983
cell17	0.213754	0.356394		cell17	0.0724104	0.290954
cell18	0.160916	0.154599		cell18	0.132601	0.214941
cell19	0.119133	0.164999		cell19	0.0490363	0.11047
cell20	0.156492	0.108588		cell20	0.10123	0.144915
cell21	0.471491	0.0949052		cell21	0.108897	0.0851834
cell22	0.0989447	0.485878		cell22	0.130818	0.130597
cell23	0.503765	0.280721		cell23	0.277214	0.137771
cell24	0.0579876	0.626139		cell24	0.125092	0.282977
cell25	0.159087	0.446643		cell25	0.147676	0.21713
cell26	0.261067	0.494968		cell26	0.246404	0.131769
cell27	0.449787	0.312147		cell27	0.157616	0.102135
cell28	0.164908	0.41635		cell28	0.167867	0.213352
cell29	0.238138	0.417612		cell29	0.106938	0.100589
cell30	0.19645	0.167479		cell30	0.192883	0.104845
cell31	0.428034	0.171475		cell31	0.148533	0.208663
cell32	0.257169	0.220999		cell32	0.273358	0.0803596
cell33	0.115549	0.105065		cell33	0.09389	0.20761
cell34	0.312229	0.0593839		cell34	0.115822	0.329305
cell35	0.335485	0.272982		cell35	0.125331	0.0882884
cell36	0.158382	0.504085		cell36	0.226786	0.126633
cell37	0.219439	0.182404		cell37	0.221581	0.273814
cell38	0.203248	0.234839		cell38	0.216329	0.0605734
cell39	0.372218	0.436495		cell39	0.157828	0.137795
cell40	0.29614	0.269812		cell40	0.0889379	0.145169
cell41	0.212198	0.313908		cell41	0.131102	0.122441
cell42	0.242723	0.108744		cell42	0.0924757	0.136036
cell43	0.15375	0.274488		cell43	0.273196	0.174031
cell44	0.276	0.147839		cell44	0.250614	0.263889
cell45	0.175227	0.0859012		cell45	0.0832859	0.112932
cell46	0.277893	0.322258		cell46	0.16783	0.141056
cell47	0.116919	0.33405		cell47	0.110688	0.194008
cell48	0.362484	0.410681		cell48	0.239047	0.122704
cell49	0.524597	0.343845		cell49	0.1015	0.197302
cell50	0.202991	0.589629		cell50	0.323082	0.312501
cell51	0.112336	0.480881		cell51	0.222818	0.307528
cell52	0.0753696	0.0515143		cell52	0.06525	0.144633
cell53	0.147051	0.146941		cell53	0.161005	0.151568
cell54	0.207245	0.270143		cell54	0.0775778	0.161717
cell55	0.372583	0.169827		cell55	0.133178	0.175849
cell56	0.605553	0.101881		cell56	0.0815485	0.215813
cell57	0.326669	0.470351		cell57	0.175459	0.198634
cell58	0.315043	0.322659		cell58	0.0894277	0.242192
cell59	0.117715	0.458649		cell59	0.125456	0.15285
cell60	0.438069	0.395546		cell60	0.105697	0.148673
cell61	0.381737	0.17211		cell61	0.124792	0.267315
cell62	0.0953183	0.136745		cell62	0.272973	0.137826
cell63	0.334529	0.18103		cell63	0.0547458	0.15042
cell64	0.0960189	0.245496		cell64	0.109774	0.20483
cell65	0.35453	0.116014		cell65	0.0921324	0.245649
cell66	0.197181	0.156293		cell66	0.263118	0.0864991
cell67	0.335353	0.0479709		cell67	0.0295918	0.148265
cell68	0.136533	0.068887		cell68	0.209475	0.114076
cell69	0.13949	0.0744922		cell69	0.23947	0.347813
cell70	0.23623	0.593963		cell70	0.105388	0.289976
cell71	0.18013	0.241371		cell71	0.302289	0.0712327
cell72	0.14991	0.138374		cell72	0.150342	0.305009
cell73	0.182234	0.357306		cell73	0.0752909	0.253176
cell74	0.305927	0.148932		cell74	0.127148	0.10141
cell75	0.193495	0.702407		cell75	0.24158	0.112538
cell76	0.188956	0.260172		cell76	0.172294	0.106015
cell77	0.280726	0.309298		cell77	0.041269	0.0567371
cell78	0.323937	0.305267		cell78	0.0888793	0.13245
cell79	0.53741	0.093802		cell79	0.137203	0.156921
cell80	0.112398	0.0903802		cell80	0.0756012	0.259002
cell81	0.4045	0.171877		cell81	0.212869	0.11717
cell82	0.412378	0.181559		cell82	0.250505	0.098153
cell83	0.257429	0.306353		cell83	0.169916	0.244097
cell84	0.205606	0.349734		cell84	0.242606	0.210497
cell85	0.143404	0.128831		cell85	0.0732488	0.200852
cell86	0.558581	0.404902		cell86	0.0392083	0.290336
cell87	0.355825			cell87	0.251517	0.148532
cell88	0.297484			cell88	0.109878	0.0985658
cell89	0.226709			cell89	0.0964749	0.157175
cell90	0.152144			cell90	0.114247	0.113028
cell91	0.296646			cell91	0.178888	0.108752
cell92	0.130939			cell92	0.333152	0.191743
cell93	0.177712			cell93	0.209453
cell94	0.186398			cell94	0.088483
cell95	0.641973			cell95	0.0785121
cell96	0.327182			cell96	0.26544
				cell97	0.271931
				cell98	0.0957838
				cell99	0.0748015
				cell100	0.253526
				cell101	0.2946
				cell102	0.115619
				cell103	0.182461
				cell104	0.2501
				cell105	0.0749675
				cell106	0.147221
				cell107	0.0969768
				cell108	0.0417431
				cell109	0.103549
				cell110	0.116716
				cell111	0.150573
				cell112	0.264971
				cell113	0.148106
				cell114	0.169203
				cell115	0.173089
				cell116	0.141682
				cell117	0.178279
N	96	86		N	117	92
AVERAGE	0.269819	0.279633		AVERAGE	0.15584	0.172797
STDEV	0.144653	0.144653		STDEV	0.0726802	0.0703781

## Sheet: 7C
polarized at 8h		8h	11h				8h	11h
exp.1	cell1	0.487562	0.410094		exp.2	cell8	0.538458	0.365904
	cell2	0.539812	0.180131			cell9	0.402486	0.55523
	cell3	0.482611	0.567106			cell10	0.461478	0.215567
	cell4	0.659446	0.622354			cell11	0.431756	0.352397
	cell5	0.476818	0.545851
	cell6	0.51567	0.367706
	cell7	0.466619	0.4836
Average		0.518363	0.453835				0.458545	0.372274
Stdev		0.0670845	0.149904				0.058466	0.139601
non-polarized at 8h		8h	11h				8h	11h
exp.1	cell1	0.161592	0.0991792		exp.2	cell7	0.0840569	0.104602
	cell2	0.144692	0.234655			cell8	0.0719683	0.177189
	cell3	0.0605597	0.12267			cell9	0.163814	0.19133
	cell4	0.237654	0.157135			cell10	0.149586	0.517107
	cell5	0.144619	0.116111			cell11	0.18282	0.20149
	cell6	0.21898	0.0910781			cell12	0.146369	0.120609
						cell13	0.241147	0.165982
						cell14	0.113511	0.11459
Average		0.165453	0.121748				0.144159	0.199112
Stdev		0.0806531	0.0272365				0.054883	0.133633
