# Supplementary material for: Reconstruction of Par-dependent polarity in apolar cells reveals a dynamic process of cortical polarization
Source: eLife. 2019 Jun 7;8:e45559. doi: 10.7554/eLife.45559 (PMC6555595; doi:10.7554/eLife.45559)
Supplement: Figure 8—source data 1. [file elife-45559-fig8-data1.xlsx]

## Sheet: 8D
	exp.1			exp.2
	θ1	θ2		θ1	θ2
cell1	110.695	51.659		93.004	63.435
cell2	146.099	231.973		119.633	39.039
cell3	95.14	52.496		159.444	293.962
cell4	98.861	18.435		124.34	115.156
cell5	53.32	299.358		139.699	51.736
cell6	126.87	98.973		142.454	63.435
cell7	94.48	140.653		151.557	90
cell8	144.764	74.251		139.399	153.435
cell9	57.995	340.523		113.589	84.839
cell10	113.185	93.439		106.314	90
cell11	156.966	55.798		93.759	86.365
cell12	140.194	95.194		91.79	347.276
cell13	103.956	60.255		108.034	92.089
cell14	112.117	74.136		142.645	90.847
cell15	154.324	84.495		138.013	120.363
cell16	174.734	336.647
cell17	146.614	92.857
cell18	116.931	64.033
cell19	83.762	2.106
cell20	128.204	124.452
cell21	119.447	89.869
cell22	82.514	37.741
cell23	132.874	112.62
cell24	136.363	106.759
cell25	170.823	49.108
