# Supplementary material for: Reconstruction of Par-dependent polarity in apolar cells reveals a dynamic process of cortical polarization
Source: eLife. 2019 Jun 7;8:e45559. doi: 10.7554/eLife.45559 (PMC6555595; doi:10.7554/eLife.45559)
Supplement: Figure 9—source data 1. [file elife-45559-fig9-data1.xlsx]

## Sheet: 9B
Par-island						non-neighbor region							non-island
	radius (µm)		curvature (1/r)				radius (µm)		curvature (1/r)				radius (µm)		curvature (1/r)
	1st experiment	2nd experiment	1st experiment	2nd experiment			1st experiment	2nd experiment	1st experiment	2nd experiment			1st experiment	2nd experiment	1st experiment	2nd experiment
	1.51447	2.07155	0.660298	0.482729			2.29456	2.72456	0.435814	0.367031			3.52037	4.26638	0.284061	0.234391
	2.65548	1.37427	0.376579	0.727657			2.60596	1.79285	0.383736	0.557773			2.79282	10.5624	0.358061	0.0946756
	1.10607	1.74145	0.904099	0.574235			7.29457	5.80809	0.137088	0.172174			12.0195	3.19823	0.0831984	0.312673
	1.53926	2.62136	0.649661	0.381481			3.84775	4.0568	0.259892	0.2465			3.23249	4.60784	0.309359	0.217021
	1.33192	2.18429	0.750796	0.457815			8.62862	3.19169	0.115893	0.313313			2.40638	21.5768	0.415561	0.0463461
	1.32174	1.66338	0.756578	0.601185			186.925	1.55987	0.00534973	0.641079			2.70172	6.76268	0.370134	0.14787
	0.702922	0.815806	1.42263	1.22578			0.816222	5.8003	1.22516	0.172405			4.04065	4.26159	0.247485	0.234654
	2.02193	3.15455	0.494576	0.317002			2.80755	2374.49	0.356183	0.000421143			5.59334	2.788	0.178784	0.35868
	0.738966	2.66159	1.35324	0.375715			4.26832	2.9242	0.234284	0.341974			3.79944	3.45448	0.263197	0.289479
	0.848206	2.5965	1.17896	0.385134			4.35658	85.8245	0.229538	0.0116517			2.29456	3.82076	0.435814	0.261728
	0.960674	1.67195	1.04094	0.598104			4.04003	142.68	0.247523	0.00700867			4.40021	3.70447	0.227262	0.269944
	1.41989	1.67052	0.704282	0.598617			2.32924	4.68294	0.429324	0.213541			3.12161	6.09336	0.320347	0.164113
	1.95207	3.05021	0.512276	0.327846			6.04536	6.99688	0.165416	0.142921			8.5331	5.08049	0.117191	0.196831
	2.9181	3.35073	0.342689	0.298442			4.92047	5.58623	0.203233	0.179012			2.83121	4.0758	0.353206	0.245351
	1.25629	3.0907	0.795994	0.323551			5.0491	2.22387	0.198055	0.449667			4.83191	9.15949	0.206958	0.109176
	0.889074	0.912522	1.12477	1.09586			3.73425	3.83994	0.267792	0.260421			4.89653	5.78537	0.204226	0.17285
	1.48988	1.18112	0.671194	0.846655			3.91565	2.37703	0.255385	0.420692			3.97676	1.51642	0.251461	0.659448
	1.73838	2.08933	0.575249	0.478622			3.25432	2.50521	0.307284	0.399168			8.51049	11.9155	0.117502	0.0839241
	1.07036	1.03913	0.934268	0.962345			42.9123	2.36847	0.0233034	0.422213			6.78628	5.00663	0.147356	0.199735
	3.32443	3.6468	0.300803	0.274213			4.09175	10.7864	0.244394	0.0927093			2.88351	2.10619	0.346799	0.474791
	0.787179	1.52665	1.27036	0.655029			7.0351	5.47504	0.142144	0.182647			12.0068	3.0346	0.0832859	0.329533
	1.54791	1.891	0.646031	0.52882			3.38938	3.91856	0.295039	0.255196			6.88878	4.06338	0.145164	0.246101
	1.68548	3.54335	0.593304	0.282219			8.51735	4.06489	0.117407	0.246009			2.03788	4.10352	0.490706	0.243693
	1.16499	0.854184	0.858377	1.17071			3.90537	2.29897	0.256058	0.434978			3.74949	6.86983	0.266703	0.145564
	2.29494	2.80516	0.435741	0.356485			3.08118	3.01268	0.324551	0.33193			7.78002	5.61688	0.128534	0.178035
	1.69629	3.22745	0.589522	0.309842			10.4018	8.07916	0.0961369	0.123775			4.51981	12.4199	0.221248	0.0805158
	1.03167	2.74617	0.969304	0.364144			2.1894	5.49483	0.456745	0.181989			3.64472	6.65153	0.274369	0.150341
	1.65867	3.73114	0.602894	0.268014			4.07165	7.25987	0.245601	0.137744			8.37269	2.49511	0.119436	0.400784
	1.74106	1.16115	0.574363	0.861212			5.6713	2.89621	0.176326	0.345279			10.422	9.19587	0.095951	0.108744
	1.5017	2.28458	0.66591	0.437717			10.1918	8.08063	0.0981182	0.123753			3.42251	5.3988	0.292183	0.185226
	1.93115		0.517827				12.1369	90.2755	0.0823936	0.0110772			7.4928	10.647	0.133462	0.0939236
	1.65842		0.602983				3.54072	3.78542	0.282429	0.264171			5.03236	3.16484	0.198714	0.315972
	4.94356		0.202283				3.78791	4.14975	0.263998	0.240978			3.13093	8.44381	0.319394	0.11843
	1.69971		0.588336				5.07636	11.8474	0.196992	0.0844066			7.32643	4.72251	0.136492	0.211752
	2.40255		0.416225				15.8855	2.68168	0.0629503	0.372901			29.4042	11.6859	0.0340087	0.0855734
	0.995308		1.00471				4.14747	2.30616	0.241111	0.43362			4.51987		0.221245
	2.79255		0.358096				3.20167	4.60738	0.312337	0.217043			3.51864		0.284201
	2.60566		0.38378				3.12608	4.47513	0.319889	0.223457			5.39942		0.185205
	4.88305		0.20479				7.40514	4.52886	0.135041	0.220806			5.08392		0.196698
							8.08123	2.57831	0.123744	0.38785			3.64427		0.274403
N	39	30					11.3489	3.8136	0.0881141	0.262219			3.97622		0.251495
AVERAGE	1.79031	2.21195	0.693198	0.55224			3.16871	6.37019	0.315586	0.156981
STDEV	0.971149	0.898879	0.306003	0.277763			3.35936		0.297676			N	41	35
							2.13454		0.468486			AVERAGE	5.72065	6.23589	0.233923	0.219082
							4.06584		0.245951			STDEV	4.56778	3.99137	0.10444	0.124711
						N	45	42
						AVERAGE	10.068	68.1957	0.252655	0.253583
						STDEV	27.7123	365.584	0.186008	0.147736

## Sheet: Sheet2
non-neighbor region
	radius (µm)		curvature (1/r)
	1st experiment	2nd experiment	1st experiment	2nd experiment
	2.29456	2.72456	0.435814	0.367031
	2.60596	1.79285	0.383736	0.557773
	7.29457	5.80809	0.137088	0.172174
	3.84775	4.0568	0.259892	0.2465
	8.62862	3.19169	0.115893	0.313313
	186.925	1.55987	0.00534973	0.641079
	0.816222	5.8003	1.22516	0.172405
	2.80755	2374.49	0.356183	0.000421143
	4.26832	2.9242	0.234284	0.341974
	4.35658	85.8245	0.229538	0.0116517
	4.04003	142.68	0.247523	0.00700867
	2.32924	4.68294	0.429324	0.213541
	6.04536	6.99688	0.165416	0.142921
	4.92047	5.58623	0.203233	0.179012
	5.0491	2.22387	0.198055	0.449667
	3.73425	3.83994	0.267792	0.260421
	3.91565	2.37703	0.255385	0.420692
	3.25432	2.50521	0.307284	0.399168
	42.9123	2.36847	0.0233034	0.422213
	4.09175	10.7864	0.244394	0.0927093
	7.0351	5.47504	0.142144	0.182647
	3.38938	3.91856	0.295039	0.255196
	8.51735	4.06489	0.117407	0.246009
	3.90537	2.29897	0.256058	0.434978
	3.08118	3.01268	0.324551	0.33193
	10.4018	8.07916	0.0961369	0.123775
	2.1894	5.49483	0.456745	0.181989
	4.07165	7.25987	0.245601	0.137744
	5.6713	2.89621	0.176326	0.345279
	10.1918	8.08063	0.0981182	0.123753
	12.1369	90.2755	0.0823936	0.0110772
	3.54072	3.78542	0.282429	0.264171
	3.78791	4.14975	0.263998	0.240978
	5.07636	11.8474	0.196992	0.0844066
	15.8855	2.68168	0.0629503	0.372901
	4.14747	2.30616	0.241111	0.43362
	3.20167	4.60738	0.312337	0.217043
	3.12608	4.47513	0.319889	0.223457
	7.40514	4.52886	0.135041	0.220806
	8.08123	2.57831	0.123744	0.38785
	11.3489	3.8136	0.0881141	0.262219
	3.16871	6.37019	0.315586	0.156981
	3.35936		0.297676
	2.13454		0.468486
	4.06584		0.245951
N	45	42
AVERAGE	10.068	68.1957	0.252655	0.253583
STDEV	27.7123	365.584	0.186008	0.147736

## Sheet: Sheet3
	non-island
	radius (µm)		curvature (1/r)
	1st experiment	2nd experiment	1st experiment	2nd experiment
	3.52037	4.26638	0.284061	0.234391
	2.79282	10.5624	0.358061	0.0946756
	12.0195	3.19823	0.0831984	0.312673
	3.23249	4.60784	0.309359	0.217021
	2.40638	21.5768	0.415561	0.0463461
	2.70172	6.76268	0.370134	0.14787
	4.04065	4.26159	0.247485	0.234654
	5.59334	2.788	0.178784	0.35868
	3.79944	3.45448	0.263197	0.289479
	2.29456	3.82076	0.435814	0.261728
	4.40021	3.70447	0.227262	0.269944
	3.12161	6.09336	0.320347	0.164113
	8.5331	5.08049	0.117191	0.196831
	2.83121	4.0758	0.353206	0.245351
	4.83191	9.15949	0.206958	0.109176
	4.89653	5.78537	0.204226	0.17285
	3.97676	1.51642	0.251461	0.659448
	8.51049	11.9155	0.117502	0.0839241
	6.78628	5.00663	0.147356	0.199735
	2.88351	2.10619	0.346799	0.474791
	12.0068	3.0346	0.0832859	0.329533
	6.88878	4.06338	0.145164	0.246101
	2.03788	4.10352	0.490706	0.243693
	3.74949	6.86983	0.266703	0.145564
	7.78002	5.61688	0.128534	0.178035
	4.51981	12.4199	0.221248	0.0805158
	3.64472	6.65153	0.274369	0.150341
	8.37269	2.49511	0.119436	0.400784
	10.422	9.19587	0.095951	0.108744
	3.42251	5.3988	0.292183	0.185226
	7.4928	10.647	0.133462	0.0939236
	5.03236	3.16484	0.198714	0.315972
	3.13093	8.44381	0.319394	0.11843
	7.32643	4.72251	0.136492	0.211752
	29.4042	11.6859	0.0340087	0.0855734
	4.51987		0.221245
	3.51864		0.284201
	5.39942		0.185205
	5.08392		0.196698
	3.64427		0.274403
	3.97622		0.251495
N	41	35
AVERAGE	5.72065	6.23589	0.233923	0.219082
STDEV	4.56778	3.99137	0.10444	0.124711
