# Supplementary material for: Reconstruction of Par-dependent polarity in apolar cells reveals a dynamic process of cortical polarization
Source: eLife. 2019 Jun 7;8:e45559. doi: 10.7554/eLife.45559 (PMC6555595; doi:10.7554/eLife.45559)
Supplement: Figure 10—source data 1. [file elife-45559-fig10-data1.xlsx]

## Sheet: Fig10C-E
		exp.1																					exp.2
Number of cell		2	1	1	1	1	1	1	1	1	1	1	2	1	1	1	1	1	1	1	1			1	1	1	1	2	28
Image ID		1	2	3	4	5	6	7	8	9	10	11	12	13	14	15	16	17	18	19	20			2	5	8	9	11
	segment1	140.006	69.0933	60.8211	67.3323	88.8136	134.139	62.5292	338.061	37.9976	115.439	344.153	54.3732	71.2131	165.554	89.5273	90.4855	137.302	60.8651	17.0752	46.0244		segment1	62.1309	125.754	136.405	60.2554	78.0498
	segment2	111.648	53.5426	28.1372	30.5738	237.362	139.402	76.3465	157.396	97.0092	430.523	103.357	33.105	62.8339	154.291	101.308	62.8793	126.09	60.3966	17.8049	113.403		segment2	156.359	71.7831	167.711	79.2894	152.709
	segment3	105.15	92.9228	60.0042	23.6966	218.774	251.875	65.4193	135.909	186.993	210.399	34.3382	68.3195	113.055	232.796	23.1841	53.2535	79.5441	21.612	96.5679	227.262		segment3	79.8209	104.647	50.7987	88.8957	103.924
	segment4	91.8433	56.0389	92.1091	24.702	116.859	73.4906	33.6396	248.793	75.5857	34.4108	54.1882	80.9464	76.704	242.335	24.4042	69.9021	132.863	59.5177	112.52	57.2068		segment4	28.6356	48.6936	177.278	74.5129	139.146
	segment5	55.6924	87.4167	119.563	31.2945	46.0514	96.7283	54.704	66.736	74.6974	17.9822	16.6492	89.9453	89.6673	110.898	49.9057	42.6077	26.4932	55.0462	88.3917	127.007		segment5	144.699	59.2145	105.014	33.8073	34.3811
	segment6	74.5352	26.4767	58.5112	18.0849	29.2311	51.8293		107.938	48.119	20.2294	65.6114	18.132	29.1599	74.4214	43.3149	36.2357	139.175	76.6454	90.2412	29.1719		segment6	83.1615	77.7143	93.7836	72.4608	341.041
	segment7	47.1141	51.0215	29.8852	47.3217	16.0326	134.071		67.2843	69.1078	14.7964	54.8322	145.841	31.5701	102.433	50.4201	128.036	162.025	105.195	18.8387	67.4786		segment7	215.035	225.725	79.7062	40.463	81.045
	segment8	43.2897	45.7342	39.6413	51.9907	105.777	43.8479		105.744	169.401	73.4119	20.9458	23.594	110.157	106.51	76.2292	19.3749	174.078	113.85	41.8284	120.082		segment8	187.037	59.1163	30.7564	82.426	72.9384
	segment9	64.7364	28.2917	139.775	28.0989	63.4172	76.5508		185.294	177.608	143.84	34.8895	59.6697	115.951	149.221	62.4419	28.2543	203.815	67.8925	28.8068	59.8911		segment9	41.5136	33.55	124.983	122.166	101.374
	segment10	57.4161	22.3381	122.438	38.0247	140.528	141.945		126.593	37.7148	130.827	58.4766	103.501	196.509	77.8656	193.463	113.263	127.06	49.7673	114.711	18.7257		segment10	106.171	95.9038	33.1534	119.448	66.8707
	segment11	64.9521	26.4442	21.9701	60.2808	91.5751	102.18		36.8472	57.9606	252.169	75.0179	80.3631	107.671	37.0677	27.4137	58.0496	73.126	23.3028	92.8337	80.3147		segment11	177.409	14.0284	14.9837	102.434	69.608
	segment12	100.623	25.3142	23.9397	50.7509	108.523	68.3798		121.169	34.9044	56.7289	21.6246	124.454	54.3821	84.677	135.564	19.8493	32.7263	40.1955	120.637	83.0536		segment12	31.7016	17.1197	83.3151	17.5959	38.858
	segment13	23.4463	20.4213	26.7268	180.118	60.8508	55.9032		55.7321	103.436	20.2523	28.196	24.2726	42.5374	237.758	57.6043	55.7701	82.5447	63.9652	110.937	60.6121		segment13	23.102	50.3843	41.8811	84.5005	87.4264
	segment14	29.8414	23.7206		43.0557	15.1621	98.3611		50.4233	64.0259	49.2573	37.8872	98.743	63.0631	18.1204	42.362	37.3563	17.587	142.505	77.5505	59.9799		segment14	29.8604	20.0774	20.8806	98.3696	57.8989
	segment15	62.1756	31.0052		11.6852	24.0327	69.906		245.466	77.3889	31.8457	46.617	99.4113	35.3436	50.7176	76.0193	185.252	32.068	77.167	24.935	136.848		segment15	26.0743	49.2937	14.4733	12.95	86.3984
	segment16	57.4275	39.2557		21.656	22	17.5671		59.7074	37.4005	29.348	22.0631	41.2919	31.0919	70.3705	95.9746	40.591	24.2827	42.5239	60.6031	69.5876		segment16	27.615	123.959	53.3362	103.334	109.198
	segment17	78.5295	26.3295		90.7535	37.0933	100.737		114.051	31.3943	28.1795	22.2006	137.891	43.2557	43.0646	176.952	53.2155	30.4035	47.5257	24.6217	60.9425		segment17	65.3466	90.2743	12.3693	26.1735	38.4667
	segment18	39.2594	93.6398		103.885	67.8799	90.3338		70.719	115.98	23.0596	63.8182	121.366	17.4912	208.723	37.6865	21.6719	55.7263	87.7055	73.0135	181.903		segment18	135.697	29.5255	62.3697	67.1659	26.0468
	segment19	71.3428	44.6897		76.1572	74.3637	36.8517		145.748	18.4323		17.7186	80.2266	14.8038	30.738	97.9291	181.051		27.9521	90.5875			segment19	37.0777	82.9131	42.9287	84.507	52.1055
	segment20	129.206	35.1948		16.2479		50.284		147.499	54.5839		102.94	48.0438	63.9792	26.4835	74.0293	63.994		60.9607	42.3189			segment20	50.8887	29.6231	20.8598	19.5985	304.37
	segment21	30.8622	22.0811		24.8006		52.8443		94.4432	26.7191		44.6284	51.2082		371.746	19.1542	18.8123		100.658	17.4359			segment21	93.6609	48.08		14.638	14.5532
	segment22	26.4278	46.5828		34.5545		155.456		28.6092	44.7403		16.8648	76.2245		239.332	61.4222	58.318		162.681	30.2723			segment22	32.0971	37.5328		16.6484	18.8028
	segment23	49.7772	72.1907		15.7777		98.9728		38.8224	52.3161			187.233		174.833	173.242	46.6386		45.2595	80.7645			segment23	128.699	44.264		17.35	94.6857
	segment24	125.789	28.1969		28.5539		107.092		320.2	48.0212			70.0666		132.799	132.926	51.3027		84.5072	96.3714			segment24	175.124	11.0455		104.271	148.251
	segment25	30.3608			29.5297		115.787		81.4381	26.8119			75.4888		99.4262	20.5488	47.2554		250.667	62.4313			segment25	166.251	38.5921		178.592	240.843
	segment26				46.8885		74.7896		200.075	25.8584			162.964		36.842	18.6833	90.194		57.4712	18.0888			segment26	60.1542	81.7128		43.684
	segment27				42.5715		31.8528		98.1627	17.4788			65.0735		65.8116	73.1052	26.2574		29.9446	25.4622			segment27	116.804	36.1572		27.8572
	segment28				19.6945		44.0903		206.685	219.798			209.53		124.877	137.965	106.094		23.5457	79.2252			segment28	85.6423	13.2241
	segment29				19.3576		68.9335		154.7	36.0854			84.2078		27.1964	26.7415	32.1204		27.3197	84.6645			segment29	89.5144	42.8302
	segment30						22.821		123.263	53.6043			18.0465		40.3647	101.947			29.9534	67.6565			segment30	28.0542	39.2749
	segment31						17.8249		76.8061	89.2034			26.3687		27.0412	79.4232			138.631	23.1128			segment31	202.218	145.402
	segment32						23.111		26.8396	96.0837			60.7646		31	29.6712			94.8458	18.9864			segment32	51.3425	91.2985
	segment33						56.4275		135.863	24.9885			27.8404		92.3547	37.7208							segment33	86.354	69.5733
	segment34						100.542		31.6646				70.4263		76.8326	144.554							segment34	45.7246	32.1617
	segment35						14.0378		22.8807				26.5834		76.569								segment35	36.824	94.3084
	segment36						18.3714		52.0163				62.068		72.042								segment36	52.6222	106.168
	segment37								85.4037				70.6401										segment37	180.223	172.624
	segment38								44.2874				100.459										segment38	57.8813	89.622
	segment39								178.045				43.6174										segment39	16.18	96.714
	segment40								103.488				58.7077										segment40	73.2912	177.772
	segment41								26.1147				170.115										segment41	186.85	85.3396
	segment42								137.79				36.5837										segment42	25.3992	63.1486
	segment43								122.342				174.338										segment43	136.167	152.252
	segment44								146.839				80.1149										segment44	132.483	36.2257
	segment45								59.6527				85.3401										segment45	41.1131	65.135
	segment46								138.621				49.2655										segment46	33.0243	70.896
	segment47								90.9648				65.6053										segment47	193.214	76.1442
	segment48								62.9763				281.579										segment48	40.1345	58.3532
	segment49								58.6413				149.527										segment49	65.8747	115.45
	segment50								66.3695				109.103										segment50	63.9621	11.1712
	segment51								26.1981				35.0943										segment51	67.8905	68.0792
	segment52												57.9112										segment52	95.8165	158.646
	segment53												38.6762										segment53	42.9726	39.0902
	segment54												59.6257										segment54	30.8383	64.4386
	segment55												74.6235										segment55	25.5362	84.1196
	segment56												44.2728										segment56	35.4975
	segment57												20.9124										segment57	12.6531
	segment58												24.756										segment58	11.6619
	segment59												51.6941
	segment60												15.5281
	segment61												23.0198
	segment62												114.14
	segment63												15.5298
	segment64												61.9675
	segment65												96.494
	segment66												57.8721
	segment67												65.7401
	segment68												126.14
	segment69												24.5439
	segment70												206.048
	segment71												60.8785
	segment72												20.7979
	segment73												23.1253
	segment74												80.8476
	segment75												24.3987
