# Supplementary material for: Reconstruction of Par-dependent polarity in apolar cells reveals a dynamic process of cortical polarization
Source: eLife. 2019 Jun 7;8:e45559. doi: 10.7554/eLife.45559 (PMC6555595; doi:10.7554/eLife.45559)
Supplement: Figure 11—source data 1. [file elife-45559-fig11-data1.xlsx]

## Sheet: 10F
	cell1	cell2
line1	0.4122	0.29044
line2	0.53652	0.38193
line3	0.38173	0.3684
line4	0.44056	0.37741
line5	0.39272	0.38056
line6	0.42749	0.2566
line7	0.35519	0.343
line8	0.3889	0.34561
line9	0.3198	0.33884
line10	0.33351	0.37483
line11	0.42627	0.45621
line12	0.614	0.37163
line13	0.48137	0.3912
line14	0.6283	0.35435
line15	0.45408	0.3912
line16	0.38833	0.26798
line17	0.45931	0.48646
line18	0.44862	0.45866
line19	0.44812	0.42557
line20	0.5038	0.37243
line21	0.46769	0.31152
line22	0.6847	0.33796
line23	0.48508	0.41075
line24	0.48338	0.29351
line25	0.39405	0.38271
line26	0.42766	0.37721
line27	0.29529	0.18611
line28	0.32901	0.38173
line29	0.38582	0.36186
line30	0.60172	0.41706
line31	0.49013	0.43988
line32	0.51985	0.2789
line33	0.50469	0.38349
line34	0.28838	0.58409
line35	0.40691	0.40341
line36	0.46448	0.35687
line37	0.37163	0.37163
line38	0.41563	0.43511
line39	0.50469	0.31152
line40	0.39895	0.3912
line41	0.37958	0.34733
line42	0.46832	0.46255
line43	0.34496	0.44276
line44	0.42187	0.30767
line45	0.53345	0.38017
line46	0.43988	0.40966
line47	0.29044	0.34733
line48	0.36616	0.52882
line49	0.32787	0.38967
line50	0.62425	0.35771
line51	0.39443	0.241
line52	0.31863	0.40341
line53	0.30055	0.22464
line54	0.25776	0.35958
line55	0.42133	0.42504
line56	0.36103	0.3499
line57	0.64391	0.39043
line58	0.51028	0.45621
line59	0.45931
line60	0.2519
line61	0.33239
line62	0.41563
line63	0.2876
line64	0.48013
line65	0.38833
line66	0.49739
line67	0.39651
line68	0.36082
line69	0.42133
line70	0.3198
line71	0.54918
line72	0.30839
line73	0.4339
line74	0.26434
line75	0.34213
line76	0.37403
line77	0.49256
line78	0.42557
line79	0.41545
line80	0.37163
line81	0.41991
line82	0.33014
line83	0.40618
line84	0.40966
line85	0.522
line86	0.55647
line87	0.42679
line88	0.25978
line89	0.37642
line90	0.42345
line91	0.40618
line92	0.45996
line93	0.32352
line94	0.42975
line95	0.29376
line96	0.29376
line97	0.36268
line98	0.37958
line99	0.38173
line100	0.35245
line101	0.2813
line102	0.31296
line103	0.30055
line104	0.26321
line105	0.45474
line106	0.59272
line107	0.21994
line108	0.21994
line109	0.29579
line110	0.61642
line111	0.46944
line112	0.43339
line113	0.39405
line114	0.4767
line115	0.21858
line116	0.2821
line117	0.32143
line118	0.38813
line119	0.24346
line120	0.44158
line121	0.35245
line122	0.25978
line123	0.46657
line124	0.38056
line125	0.40341
line126	0.37383
line127	0.32833
line128	0.63644
line129	0.2456
line130	0.42749
line131	0.33351
line132	0.37102
line133	0.40673
line134	0.20772
line135	0.27567
line136	0.3198
N	136	58
AVERAGE	0.401346	0.355637
STDEV	0.0983236	0.0698405

## Sheet: 10G
	cell1	cell2
line1	0.206352	0.202782
line2	0.201	0.191525
line3	0.191664	0.216928
line4	0.192792	0.27965
line5	0.24408	0.211994
line6	0.228768	0.26132
line7	0.2976	0.201983
line8	0.232872	0.27542
line9	0.205536	0.209855
line10	0.24504	0.235
line11	0.191808	0.33887
line12	0.24936	0.180856
line13	0.171168	0.311375
line14	0.210768	0.190585
line15	0.154872	0.233801
line16	0.219408	0.225906
line17	0.222384	0.229219
line18	0.24576	0.29798
line19	0.27504	0.184381
line20		0.209855
N	19	20
AVERAGE	0.22033	0.234464
STDEV	0.0348298	0.0450881
