# Supplementary material for: Reconstruction of Par-dependent polarity in apolar cells reveals a dynamic process of cortical polarization
Source: eLife. 2019 Jun 7;8:e45559. doi: 10.7554/eLife.45559 (PMC6555595; doi:10.7554/eLife.45559)
Supplement: Figure 12—source data 1. [file elife-45559-fig12-data1.xlsx]

## Sheet: 12C
ΔCR1
	exp.1	exp.2
cell1	0.24135	0.144151
cell2	0.0798493	0.248411
cell3	0.222675	0.282827
cell4	0.162731	0.267777
cell5	0.21927	0.0732182
cell6	0.170032	0.364964
cell7	0.167361	0.22722
cell8	0.15381	0.226419
cell9	0.202382	0.124942
cell10	0.176851	0.0786678
cell11	0.105342	0.0937248
cell12	0.108302	0.0679499
cell13	0.151791	0.373787
cell14	0.175367	0.310326
cell15	0.341227	0.208743
cell16	0.129679	0.256318
cell17	0.0880835	0.0894777
cell18	0.252454	0.179914
cell19	0.156898	0.140256
cell20	0.120177	0.162036
cell21	0.206952	0.357373
cell22	0.132473	0.287279
cell23	0.315999	0.14823
cell24	0.0965973	0.224998
cell25	0.426734	0.231764
cell26	0.155032	0.204137
cell27	0.159234	0.160289
cell28	0.100238	0.137054
cell29	0.514753	0.17063
cell30	0.172026	0.345918
cell31	0.0418563	0.161972
cell32	0.076943	0.121725
cell33	0.358906	0.171005
cell34	0.075039	0.099879
cell35	0.134487	0.135176
cell36	0.160491	0.193208
cell37	0.0795429	0.351515
cell38	0.128466	0.073608
cell39	0.237014	0.123422
cell40	0.110354	0.180908
cell41	0.175764	0.100275
cell42	0.172826	0.333128
cell43	0.117066	0.0687451
cell44	0.168448	0.250012
cell45	0.430758	0.354827
cell46	0.04764	0.0769798
cell47	0.301291	0.21664
cell48	0.110728	0.0440267
cell49	0.201793	0.409766
cell50	0.199633	0.113251
cell51	0.0692227	0.233479
cell52	0.444461	0.34895
cell53	0.0900918	0.0694712
cell54	0.116802	0.213726
cell55	0.167524	0.0424255
cell56	0.308931	0.382239
cell57	0.348967	0.131668
cell58	0.282423	0.472367
cell59	0.382483	0.0932336
cell60	0.239375	0.0619757
cell61	0.252539	0.063319
cell62	0.0474914	0.289392
cell63	0.323797	0.231278
cell64	0.122133	0.120688
cell65	0.0848479	0.453109
cell66	0.0714292	0.0742416
cell67	0.15056	0.0521631
cell68	0.151913	0.132327
cell69	0.134503	0.134916
cell70	0.229416	0.131636
cell71	0.083215	0.222793
cell72	0.130785	0.0546783
cell73	0.0879778	0.190073
cell74	0.054473	0.234338
cell75	0.314744	0.276407
cell76	0.139604	0.182398
cell77	0.192748
cell78	0.285965
cell79	0.210379
cell80	0.116596
cell81	0.134015
cell82	0.200593
cell83	0.353718
N	83	76
AVERAGE	0.185041	0.192923
STDEV	0.102281	0.106531

## Sheet: 12F
	after KD WT
	exp.1	exp.2
	0.84	2.239
	0.467	1.12
	0.187	1.446
	0.56	1.073
	0.327	0.187
	1.773	0.28
	1.26	3.266
	0.14	2.659
	0.327	5.132
	0.373	2.426
	0.56	1.306
	0.327	2.986
	0.467	1.213
	0.56	0.28
	0.56	0.28
	0.187	0.607
	0.373	0.373
	0.093	0.233
	0.28	0.187
	1.306	0.187
	0.56	0.187
	0.28	0.187
	0.56	0.327
	0.187	0.42
	1.68	0.187
	0.187	0.093
	0.373	1.913
	0.513	1.446
	0.607	0.373
	0.467	0.327
	0.28	1.773
	0.56	0.373
	0.28	0.467
	0.886	1.913
	0.327	1.26
	0.233	0.7
	0.28	2.193
	0.886	1.726
	0.373	1.54
	0.467	0.933
	0.14	0.42
	0.7	0.373
	0.28	2.053
	1.446	2.333
	0.467	0.607
	0.7	2.379
	0.187	2.006
	0.187	0.84
	1.493	0.233
	0.42	0.187
	0.28	0.42
	0.373	1.773
	0.233	2.379
	0.14	0.373
	0.14	3.593
	0.933	0.886
	0.373	0.233
	0.373	1.68
	0.793	1.26
	0.98	0.327
	0.187	1.26
	0.28	0.56
	0.187	0.607
	0.14	0.327
	0.187	1.12
	5.225	1.4
	0.373	0.7
	0.373	0.84
	0.886	0.42
	0.607	0.233
	0.28	0.093
	0.327	0.373
	0.513	0.233
	0.233	2.753
	0.467	0.653
	0.886	0.653
	1.306	0.327
	0.933	1.306
	0.187	4.246
	1.026	4.619
	0.14	0.607
	0.653	2.473
	0.14	1.446
	0.14	0.7
	0.42	1.96
	0.373	0.746
	0.187	1.4
	0.886	1.026
	0.093	1.306
	0.093	0.467
	0.047	0.28
	0.14	0.187
	0.14	0.187
	0.327	0.187
	0.373	0.28
	0.187	0.093
	0.28	0.373
	0.373	2.753
	0.093	2.1
	0.28	0.7
	0.467	0.56
	0.42	0.467
	0.42	1.073
	0.56	1.353
	0.7	2.846
	0.28	0.607
	0.28	1.166
	0.28	0.373
	0.28	0.28
	0.327	0.513
	0.187
	0.047
	0.14
	0.187
	0.607
	0.28
	0.327
	0.233
	0.373
N	119	110
AVERAGE	0.487008	1.10368
STDEV	0.556348	1.02839

## Sheet: 12G
	after KD mutant
	exp.1	exp.2
	0.233	0.327
	0.187	0.327
	0.42	0.187
	1.26	0.327
	0.467	0.28
	0.467	0.793
	0.467	0.373
	0.56	0.187
	0.467	0.14
	0.56	0.28
	0.28	0.14
	1.353	0.187
	2.1	0.7
	1.866	0.233
	0.327	0.7
	0.607	0.233
	0.84	0.373
	0.28	0.233
	0.746	0.746
	0.84	0.327
	0.467	0.233
	0.14	0.467
	0.7	1.68
	0.28	0.84
	0.7	0.187
	0.373	0.56
	0.093	0.093
	0.233	0.14
	0.28	0.467
	0.233	2.473
	0.28	0.56
	0.327	0.42
	0.7	0.42
	0.327	0.373
	0.28	0.233
	0.233	0.373
	0.233	0.187
	0.42	1.586
	0.28	1.586
	0.14	0.886
	0.187	0.327
	0.327	0.793
	0.42	0.42
	0.607	0.467
	0.607	1.726
	1.026	0.233
	0.327	0.607
	0.373	0.233
	0.513	0.093
	0.793	0.467
	0.233	0.187
	0.14	0.513
	0.513	0.28
	0.28	0.233
	0.187	0.42
	0.607	0.28
	0.093	0.14
	0.14	0.513
	0.327	0.233
	0.28	0.187
	0.187	0.187
	0.373	0.28
	0.14	0.233
	0.373	0.187
	0.14	0.233
	0.28	1.213
	0.233	0.327
	0.28	0.28
	0.28	0.513
	1.12	0.187
	0.653	1.68
	0.42	0.373
	0.233	0.14
	0.513	0.28
	0.56	0.607
	0.28	0.373
	0.653	0.14
	0.327	0.28
	0.42	0.467
	0.233	0.233
	0.56	0.187
	0.467	0.513
	0.56	0.187
	0.187	0.933
	0.28	0.467
	0.7	0.373
	0.28	0.98
	0.187	0.42
	0.42	0.28
	0.187	0.467
	1.166	0.467
	0.327	0.467
	0.28	0.42
	0.14	0.28
	0.14
	0.187
	0.187
	0.793
	0.56
	0.187
	0.327
	0.373
	0.28
	0.42
	0.467
	0.233
	0.42
	0.28
	0.467
	0.14
	0.28
	0.327
N	112	94
AVERAGE	0.43333	0.466628
STDEV	0.323631	0.413914

## Sheet: 12H
	before KD 2.5h WT
	exp.1	exp.2
	0.793	0.14
	0.28	0.28
	0.14	0.327
	0.327	0.327
	0.56	0.327
	0.233	0.233
	3.079	0.093
	0.607	0.187
	0.187	0.42
	0.327	0.28
	0.467	0.42
	0.607	0.233
	0.187	0.187
	1.4	0.513
	0.327	0.98
	1.26	0.327
	0.327	0.653
	0.373	0.467
	0.187	0.327
	2.1	0.187
	1.213	0.42
	1.913	0.56
	1.633	0.42
	0.7	0.467
	0.187	0.327
	0.607	0.467
	0.793	0.373
	0.513	1.306
	0.653	0.28
	0.653	0.793
	0.187	0.467
	0.7	0.607
	1.12	0.28
	0.327	0.28
	0.373	0.373
	0.14	0.187
	0.233	0.7
	0.093	0.373
	0.886	0.14
	0.373	0.373
	0.513	0.28
	0.793	0.467
	0.467	0.373
	0.42	0.56
	0.233	0.653
	0.14	0.56
	0.233	0.327
	1.54	0.467
	0.233	0.187
	0.42	0.28
	0.746	0.28
	0.187	0.42
	0.187	0.373
	0.233	0.607
	0.513	0.187
	1.12	0.98
	0.14	3.033
	0.327	0.233
	0.187	0.56
	0.14	0.373
	0.28	0.98
	0.14	0.187
	0.233	0.187
	0.187	0.14
	0.513	1.446
	0.373	1.54
	0.28	1.726
	0.233	0.233
	0.233
	0.187
	1.166
	0.233
	0.28
	0.373
	0.56
	0.233
	0.187
	0.28
	1.213
	0.467
	0.233
	0.187
	1.586
	0.886
	0.187
	0.42
	0.653
	0.187
	2.426
	0.467
	1.586
	3.033
	1.446
	0.28
	0.187
	1.4
	0.233
	0.42
	0.746
	0.187
	1.306
	1.026
	0.093
	0.28
	0.327
	0.28
	0.14
	0.327
	0.28
	0.187
	0.14
	0.607
	0.233
	0.187
	0.233
	0.14
	0.793
	1.213
	0.373
	0.14
	0.187
	0.093
	0.886
	0.327
	0.047
	0.187
	0.607
	0.187
	0.187
	0.233
	0.233
	0.187
	0.093
	0.56
	0.467
	0.187
	0.467
N	137	68
AVERAGE	0.537796	0.496176
STDEV	0.544419	0.454121
