# Supplementary material for: Reconstruction of Par-dependent polarity in apolar cells reveals a dynamic process of cortical polarization
Source: eLife. 2019 Jun 7;8:e45559. doi: 10.7554/eLife.45559 (PMC6555595; doi:10.7554/eLife.45559)
Supplement: Figure 13—source data 1. [file elife-45559-fig13-data1.xlsx]

## Sheet: Figure13D
S980A
	exp.1	exp.2
cell1	0.12452	0.242977
cell2	0.248621	0.153229
cell3	0.17952	0.379191
cell4	0.550565	0.24831
cell5	0.172082	0.270332
cell6	0.342297	0.0792639
cell7	0.148078	0.472189
cell8	0.0943307	0.100589
cell9	0.271933	0.25141
cell10	0.450324	0.317531
cell11	0.690055	0.105402
cell12	0.164186	0.280113
cell13	0.363288	0.366899
cell14	0.581722	0.249155
cell15	0.14991	0.544651
cell16	0.425014	0.342792
cell17	0.386031	0.19256
cell18	0.155887	0.375967
cell19	0.162908	0.379332
cell20	0.206097	0.309047
cell21	0.287633	0.143822
cell22	0.754971	0.698154
cell23	0.172385	0.233146
cell24	0.247066	0.323152
cell25	0.730669	0.315964
cell26	0.619345	0.230634
cell27	0.160261	0.322325
cell28	0.332103	0.350647
cell29	0.669401	0.214095
cell30	0.440801	0.258557
cell31	0.449619	0.496179
cell32	0.329418	0.452475
cell33	0.206846	0.554639
cell34	0.384561	0.500704
cell35	0.509631	0.153688
cell36	0.804574	0.251702
cell37	0.0684744	0.227104
cell38	0.272111	0.153534
cell39	0.175691	0.451555
cell40	0.339383	0.280073
cell41	0.49885	0.129155
cell42	0.225298	0.523849
cell43	0.370539	0.185122
cell44	0.435042	0.28731
cell45	0.809574	0.320858
cell46	0.572469	0.09347
cell47	0.428821	0.0684849
cell48	0.440647	0.166402
cell49	0.635762	0.242933
cell50	0.543455	0.688876
cell51	0.37863	0.165395
cell52	0.340869	0.547358
cell53	0.0651818	0.611656
cell54		0.127067
cell55		0.14145
cell56		0.177814
cell57		0.412404
cell58		0.325824
cell59		0.172023
cell60		0.0706594
cell61		0.717409
cell62		0.145218
cell63		0.293221
cell64		0.596845
cell65		0.0888488
cell66		0.4341
cell67		0.690336
cell68		0.258213
cell69		0.268369
cell70		0.302084
cell71		0.232373
cell72		0.334567
cell73		0.484883
cell74		0.174893
cell75		0.642258
cell76		0.219237
cell77		0.524802
cell78		0.647714
cell79		0.170906
cell80		0.389116
cell81		0.438483
cell82		0.200229
cell83		0.155994
N	53	83
AVERAGE	0.369197	0.314955
STDEV	0.200237	0.168675
